# Supplementary material for: Near Infrared Spectroscopy for Prediction of Yeast and Mould Counts in Black Soldier Fly Larvae, Feed and Frass: A Proof of Concept
Source: Sensors (Basel). 2023 Aug 4;23(15):6946. doi: 10.3390/s23156946 (PMC10422329; doi:10.3390/s23156946)
Supplement: Supplementary file 1 [file sensors-23-06946-s001.zip]

Archive with 1 entries (1 files):
- sensors-2499737-supplementary.pdf
